# Supplementary material for: Cholesterol metabolism drives regulatory B cell IL-10 through provision of geranylgeranyl pyrophosphate
Source: Nat Commun. 2020 Jul 8;11:3412. doi: 10.1038/s41467-020-17179-4 (PMC7343868; doi:10.1038/s41467-020-17179-4)
Supplement: Supplementary file 4 — Source Data [file 41467_2020_17179_MOESM4_ESM.docx]

## Sheet: Figure 1
Figure 1
a	0	16	20	24	36	48	64
	0	0.0596367	0.101339	0.140078	0.392752	0.251811	0.125447
	0	0.0908763	0.0869977	0.121257	0.299452	0.271818	0.22133
	0	0.0424864	0.0804284	0.140078	0.310656	0.291818	0.0922338
	0	0.0986982	0.0877929	0.169627	0.484577	0.221818	0.119915
b	0	16	20	24	36	48	64
	0	0	0	0	0.603333	0.95	1.74333
	0	0	0	0	0.296667	0.663333	1.67
	0	0.101	0.0585	0.096	0.326	0.6385	1.444
	0	0.0735	0.101	0.0785	0.306
	0	0.0635	0.0285	0.041	0.3885
	0	0.0205	0.043	0.043	0.3505	0.608	1.178
d	- - -	+ - -	+ + -	- - +
	25	2.7	28.9	-4.2
	39	-5	29.1	-7.3
	27	-6.875	26.25	-2.5
	38.5	16.5	53.85	16.5
	34.8	-2.7	37	2.8
	23	4.2	21.3	-4.4
e	- -	+ -	+ +
	6.75	2.31	4.78
	4.99	2.5	5.84
	3.76	2.18	2.63
	4.34	1.3	4.7
	4.45	2.16	3.16
	4.62	2.7	4.28
	3.26	1.11	4.3
f		0				AT				AT + MA
	0	0	0	0	0	0	0	0	0	0	0	0	0
	16	5.96367e-06	9.08763e-06	4.24864e-06	9.86982e-06	2.99912e-06	4.19926e-06	3.47018e-06	9.15283e-06	4.91293e-06	5.93167e-06	5.00913e-06	1.14859e-05
	20	1.01339e-05	8.69977e-06	8.04284e-06	8.77929e-06	3.11483e-06	2.97509e-06	2.97509e-06	2.97509e-06	1.82734e-05	4.11629e-06	4.3903e-06	8.38869e-06
	24	1.40078e-05	1.21257e-05	1.40078e-05	1.69627e-05	3.73503e-06	3.04081e-06	5.93375e-06	5.10861e-06	1.13401e-05	8.36757e-06	7.01002e-06	1.09989e-05
	36	3.92752e-05	2.99452e-05	3.10656e-05	4.84577e-05	7.81428e-06	8.88551e-06	1.1258e-05	1.75782e-05	3.48996e-05	2.9626e-05	4.35228e-05	5.29452e-05
	48	2.51811e-05	2.71818e-05			1.07089e-05	7.1656e-06			3.08866e-05	3.30564e-05
g	- -	+ -	+ +
	30.8	36.6	36.2
	41	46.6	47.3
	44.1	43.9	42.2
	46.4	50.4	56
	28.4	23.2	29.8
	38.6	28.9	27.5
	33.9	35.7	32.3
h	+ -	+ +	+ -	+ +
	0.00950318	0.0063544	0.0312253	0.0224169
	0.0148473	0.00757535	0.0213071	0.012043
	0.00970721	0.0117335	0.0221708	0.0237252
	0.0156694	0.0183052	0.0176637	0.0229245

## Sheet: Figure 2
b	- -	+ -	- +
	1.99	1.16	1.89
	3.39	0.56	3.4
	2.4	0.6	2.5
	2.7	0.34	2.45
	3.5	0.4	2.9
c	- -	+ -	- +
	22.8	19.3	41.3
	30.1	29.5	44.4
	33.6	46.9	40.1
	36.1	40.6	33.5
	38	48.3	37.3
	32.4	45.8	33.3
d	- -	+ -	+ +
	2.55	1	2.09
	3.3	0.66	2.9
	2.13	1.22	1.86
	4.1	0.4	3.7
e	- -	+ -	+ +
	2.55	0.89	0.76
	1.28	0.16	0.25
	3.25	0.6	0.36
	4.01	0.6	0.67

## Sheet: Figure 3
b	-	AKTi
	362	0
	336	0
	244	34
	216	0
b	-	ERKi
	416	69
	336	83
	382	0
	399	80
c	-	GSK3i
	2.41	4.16
	1.7	3.43
	3.3	7.3
	1.99	4.9
	1.8	3.91
	1.9	5.4
	2.5	6.2
	2.3	4.8
	2.2	4.6
		- GGTi				+ GGTi
f	0	1	1	1	1	1	1	1	1
	30	1.48344	1.2766	1.34409	1.10256	0.993377	1.03191	1.05376	1.14957
	60	3.02649	1.37234	1.39785	1.66239	1.12583	1.05319	1.12903	1.18376
gi	- -	+ -	+ +
	2.41	0.35	1.93
	1.7	0.29	1.86
	1.99	0.1	1.77
	1.8	0.2	1.86
	1.9	0.15	1.97
	2.5	0	1.9
	2.3	0.15	1.99
gii	- -	+ -	+ +
	33.6	46.9	45.8
	36.1	40.6	42.2
	38	48.3	52
	32.4	45.8	43.2
	38.3	38.9	53.6
	38.2	40.2	31.3

## Sheet: Figure 4
a	0	p110i
	500	122.25
	427.25	0
	355	49
	327.25	134.75
bi	1000	100	10	1	0.1	0.01	0.001	0
	0	0	0	0	53	106.333	219.667	479.667
	73	53	69.6667	103	129.667	223	313	746.333
	45.6667	0	0	39	72.3333	152.333	192.333	712.333
	0	59	62.3333	92.3333	162.333	229	359	802.333
bii	1000	100	10	1	0.1	0.01	0.001	0
	0	49.6667	246.333	339.667	326.333	366.333	343	396.333
	13	149.667	526.333	523	506.333	539.667	629.667	676.333
	0	39	329	439	379	542.333	572.333	459
	5.66667	162.333	482.333	669	642.333	375.667	452.333	605.667
biii	1000	100	10	1	0.1	0.01	0.001	0
	0	279.667	369.667	323	423	379.667	573	479
	0	426.333	559.667	589.667	609.667	636.333	509.667	629
	82.3333	435.667	649	602.333	592.333	692.333	639	692.333
	0	335.667	469	492.333	449	489	575.667	632.333
ci	WT	E1020K	D910A
	5.03	12.2	0.97
	4.44	12.4	0.75
	4.52	14.2	1.36
cii	WT	E1020K	D910A
	33.7	27	46
	28.8	18.3	33.4
	25.6	20.3	52.7

## Sheet: Figure 5
c	AHR	ATF3	BATF	ETS1	FOXO4	FOS	HMGA1	PRDM1	RXRA
	-1.99842	-1.43148	-2.24756	-1.37663	1.16775	1.25059	-1.36654	-1.82152	2.56131
	-1.67214	-1.44898	-1.74679	-1.31271	1.1401	1.09338	-1.17275	-1.69138	2.05587
	-1.84566	-1.87334	-3.40116	-1.74835	1.47011	1.47247	-1.60423	-2.21846	1.72217
	-1.99606	-2.23811	-4.26312	-1.39438	1.7375	3.73377	-1.67502	-1.88006	2.23382
	-1.97509	-1.24813	-2.85906	-1.58194	1.37934	1.42576	-1.73728	-2.11686	2.40875
	-1.84024	-1.52503	-3.05891	-1.63355	2.28781	2.34615	-1.50812	-2.07804	1.91914
	-1.37515	-1.2201	-1.60099	-1.67023	2.55941	3.92488	-1.64288	-1.38689	1.58255
d	for heatmap data see below
e	IL-10-	IL-10+
	1	2.54382
	1	2.53399
	1	2.9115
	1	2.74014
h	Scr	BLIMP1
	1	0.302654
	1	0.548985
	1	0.369789
	1	0.387603
	1	0.391513
i	Scr	BLIMP1		Scr	BLIMP1		Scr	BLIMP1
	2.6	1.3		70	73		59.875	0
	3.2	1.9		61	59		74.1	28.1
	4.4	1.98		60	67		122	0
	4.36	2.45		69.4	70		47.8	0
	3.9	2.5		48	48		75	14.6
	2.1	1.5		70	71
d	SYMBOL	Control	GGTi	Control	GGTi	Control	GGTi	Control	GGTi	Control	GGTi	Control	GGTi	Control	GGTi
	AHR	24.4813	12.2503	29.9389	17.9045	41.6911	22.5887	33.8085	16.9376	42.0672	21.2989	32.9282	17.8934	31.6026	22.9812
	ARID5B	57.445	85.8123	59.0367	109.256	59.3172	116.152	94.2531	167.306	90.6354	140.388	48.0447	135.962	68.2257	114.453
	ATF3	3.12536	2.18331	2.65127	1.82975	4.50723	2.40598	3.50327	1.56528	4.27663	3.42642	3.8056	2.49542	4.35651	3.57061
	BATF	14.5846	6.48907	13.1266	7.51472	20.6846	6.08163	15.0137	3.52176	15.7534	5.51	12.4737	4.07782	19.124	11.9451
	BCL6	20.1655	10.9161	18.817	10.7819	21.6504	12.3637	24.8559	10.1738	18.5463	8.4733	18.3405	12.4158	27.0246	22.5917
	BHLHE40	16.1473	27.8966	17.0064	28.6863	19.7993	30.1405	18.35	24.484	23.521	24.3085	10.1481	27.9355	14.9891	18.1123
	BHLHE41	7.29237	8.30841	6.85434	9.93246	7.56565	13.9008	5.00463	10.621	10.4296	14.6777	6.18403	9.43363	4.79954	6.10242
	CREM	19.4958	34.0823	21.9208	25.4191	19.0749	31.0093	27.1358	37.285	24.7429	47.6445	19.239	33.7173	28.2799	38.4966
	DDIT3	4.98564	6.97423	3.75054	6.40386	5.7145	8.82166	4.00373	7.43472	4.32027	7.45467	5.91976	13.6939	3.47046	5.45324
	DNTTIP1	1.63714	0.667191	1.93998	1.63371	3.21948	1.3367	2.7804	1.95658	2.35655	1.34285	2.27283	2.49542	3.39663	1.29847
	ESR2	9.5247	26.0166	12.674	35.3515	11.0265	33.4151	6.78402	26.72	13.3097	41.6253	9.93667	31.7089	5.16873	19.0861
	ETS1	122.555	89.0253	143.424	109.258	129.579	74.1152	116.996	83.9054	123.713	78.2031	126.164	77.2328	140.957	84.394
	FOS	4.31594	5.39747	3.94452	4.31284	6.03644	8.8885	2.33555	8.72041	5.58577	7.96398	4.22843	9.92053	2.06755	8.11489
	FOSL2	10.8641	40.0862	13.1913	30.712	11.9118	49.7885	12.7895	42.4837	22.561	62.7388	12.368	62.6266	17.5734	66.0869
	FOXO3	9.32956	16.4019	8.94621	13.8466	10.0949	17.8198	8.92773	15.781	13.865	19.5386	10.4458	16.4533	8.57241	17.9552
	FOXO4	4.98564	5.82198	5.04379	5.75041	4.90966	7.21775	4.50418	7.82602	4.80029	6.62123	4.01701	9.19017	3.32279	8.50439
	GLMP	2.23243	2.18331	1.42268	3.59405	2.25367	5.01235	0.889795	2.57147	1.57107	3.19491	1.53287	3.34748	1.40301	1.16863
	GTF2I	84.4536	59.0751	83.06	56.7174	82.6202	50.8868	78.5597	41.5995	86.5989	50.7091	91.2978	52.5087	88.9838	53.9638
	GTF2IRD1	1.19068	1.39493	0.97004	1.96044	1.0464	3.54209	1.39025	2.79507	0.523757	2.12998	1.84999	4.50385	0.443125	2.01257
	GTF3A	29.5413	18.8606	26.7704	20.3222	33.8036	22.856	27.6918	21.1301	29.063	19.4931	35.9937	16.9196	35.0729	23.8251
	HBP1	14.8079	20.3161	15.8424	21.1717	14.3263	24.794	15.4029	31.4158	16.2771	27.1329	12.6851	25.6227	14.3246	20.0599
	HES1	0.818621	2.12266	0.776052	1.30699	2.01221	2.07183	0.667371	1.45348	0.698309	1.25024	1.2686	1.5825	0.959988	1.16863
	HIC1	4.68799	1.75879	4.13851	2.41785	10.8655	3.27477	5.83872	0.838591	10.8224	2.40779	3.01278	1.39991	4.50419	2.1424
	HMGA1	42.2655	30.9288	40.1556	34.2405	56.8221	35.4201	43.5394	25.9934	45.6893	26.2994	54.7045	36.2734	46.0745	28.0449
	HNF1B	10.3432	1.94073	6.40171	2.41785	9.41679	2.60647	5.78312	1.78888	6.764	1.99107	12.9494	1.5825	6.35013	3.05126
	JUND	43.7537	66.3453	40.9962	65.0179	42.7374	83.4708	48.4884	66.9117	50.9693	64.0816	45.4018	90.0143	55.5259	84.329
	KLF11	3.05095	8.0052	3.8152	8.10282	1.69028	6.88359	3.89251	8.9999	4.80028	10.2791	3.32991	11.3812	1.99371	4.6093
	KLF3	17.9331	26.0166	15.6485	23.1974	14.0849	23.3238	15.6254	27.9498	13.3533	22.2712	10.888	23.6144	13.3647	23.4356
	KLF7	20.091	29.3521	13.3853	20.5836	17.8676	38.7614	21.6308	42.2044	21.6009	38.8932	16.6491	38.3429	12.4048	24.734
	KLF9	3.79506	6.7923	4.07385	5.81576	4.99014	6.54944	5.00463	5.53414	4.23299	6.34343	5.07409	9.92053	2.65825	7.0762
	LYL1	3.94388	5.33683	4.3325	7.58006	3.6219	8.01971	4.50418	6.65213	4.80028	5.78781	4.75697	7.85124	4.57803	5.06373
	MAFF	0.818621	1.45557	1.22869	1.89509	0.804945	1.80451	0.889794	2.34788	1.2656	1.66696	0.89862	3.10404	1.84604	2.27224
	MBNL2	15.4031	18.9819	13.2559	19.8648	13.6825	19.0467	12.2334	25.4903	13.4406	20.4655	13.4779	19.7192	12.5525	22.5268
	MNT	7.14355	9.76388	8.01827	13.069	7.88759	14.7695	9.34189	12.857	7.41857	11.6681	8.77388	17.1022	8.41758	12.1398
	MXI1	4.31593	9.15743	3.68587	6.86127	6.59983	12.4973	3.89251	11.9067	2.96749	10.9736	5.91976	12.1116	4.7257	11.231
	NME2	41.0748	26.3516	31.175	22.5359	51.145	29.3215	46.3299	27.334	43.1076	30.2812	53.6769	22.0928	38.2473	24.8628
	NR1D2	10.12	17.2838	13.45	17.251	10.4631	19.8487	12.3446	28.2293	13.6588	26.3457	11.628	23.0666	9.96816	15.6454
	NR3C1	78.0571	120.441	76.6254	109.975	75.2533	113.478	84.8548	128.009	90.6375	152.472	79.2812	124.705	88.236	120.813
	NR4A2	6.17621	18.3148	8.21226	14.8333	5.47305	19.8486	5.11584	23.1425	7.54948	30.2351	5.07409	19.5975	3.76581	17.6579
	NR4A3	25.5975	57.4911	20.6921	31.2347	22.5358	59.6122	21.4084	44.3283	32.6849	73.4807	23.2559	64.6959	22.8159	50.5063
	PA2G4	34.2291	22.378	29.6654	20.889	41.7973	21.1394	34.7259	16.022	32.1412	17.2543	44.7044	15.9585	38.2283	24.0641
	PAX5	258.278	177.51	259.816	157.936	203.626	99.3767	292.647	103.805	246.425	86.4922	219.082	84.2936	317.723	147.366
	PHF19	11.385	4.30587	10.2168	7.0573	11.107	7.68555	14.0128	5.86954	8.94591	4.02834	13.2665	8.21641	14.6199	7.27095
	POU2F2	163.63	77.019	145.362	91.2862	154.851	67.2312	133.121	50.4772	160.241	55.3773	147.198	64.8175	161.041	91.1453
	POU6F1	6.47385	10.6736	8.85889	11.8275	5.95596	11.829	6.5616	8.27321	8.81498	11.807	5.39122	11.2595	5.39024	9.60801
	PRDM1	10.7153	5.88263	15.5838	9.21368	14.0849	6.34896	10.5096	5.59004	18.7209	8.84372	21.2475	10.2248	13.9554	10.0624
	PRDM2	149.417	209.892	156.741	235.824	147.45	233.968	145.018	256.36	167.134	225.07	133.19	195.547	114.228	168.659
	PRDM4	17.189	25.6528	17.3297	27.3794	16.4994	31.8112	17.0155	34.0428	20.5536	41.2549	20.9303	33.4131	16.3182	26.8763
	RUNX1	42.7864	21.4683	29.6156	17.3164	42.335	19.5145	35.2542	15.3724	42.4162	15.7427	43.9218	23.3709	45.0409	31.1609
	RXRA	1.56273	4.00264	1.87532	3.85542	2.17318	3.74258	1.00101	2.23608	1.61471	3.88944	2.85422	5.47764	2.58441	4.08995
	SETDB2	15.8019	25.9278	15.448	26.2633	16.1047	38.0951	15.0885	26.8925	14.0411	29.2441	12.0778	36.5964	13.434	19.4544
	SKI	19.2725	24.8037	18.429	34.1099	21.248	30.9424	16.8487	27.8939	23.3465	28.2904	18.5519	38.2211	20.6008	26.5517
	SOX5	34.8245	19.649	32.3961	21.3024	26.8819	10.3588	16.237	6.48443	25.5283	9.81605	19.9261	3.89524	22.0037	8.11489
	SP140	41.3646	27.0262	38.5497	31.7746	41.3489	25.982	37.3007	21.555	43.3569	24.2835	35.877	17.4685	44.4743	29.6534
	SREBF1	9.52471	13.5238	9.11753	15.9441	13.5215	18.6457	9.4531	12.2421	10.2114	11.0662	8.87959	16.6761	7.90072	15.2559
	TCF7	2.38125	7.03488	4.39716	15.0947	2.57561	9.62363	4.78221	24.9871	3.84025	15.3259	4.22843	11.7464	7.01466	13.9575
	TFDP1	14.4358	9.27873	14.2905	10.978	18.9945	12.0295	12.7894	8.55271	16.5826	10.418	15.9621	9.31191	13.8816	8.82899
	TGIF1	15.0311	22.8025	15.1958	25.8765	16.097	28.7371	16.4594	30.9684	19.0263	33.5688	14.3764	34.8129	21.1176	40.4442
	THRA	0.818621	1.45557	0.582064	1.50302	1.28785	2.27232	0.500553	3.01867	0.698309	1.62066	0.422933	2.43456	0.738475	2.27224
	TSC22D1	5.72975	7.03488	5.62575	10.3899	8.61195	14.5691	7.72932	13.1924	9.295	13.0572	5.54978	15.8241	8.34374	12.7241
	YBX1	107.151	70.4092	105.014	78.2822	124.268	77.1889	110.49	68.4211	111.626	64.0351	125.318	55.5057	119.544	69.0733
	ZBTB1	39.066	63.4949	43.8413	62.0774	40.7254	67.7658	35.4211	78.7069	42.4163	78.0191	30.814	67.1299	35.3682	49.4029
	ZBTB10	36.4616	74.0478	44.4879	58.0916	36.0571	66.4291	49.6004	73.6765	36.7433	56.4415	43.4991	56.6623	40.1676	66.0219
	ZBTB16	0.074511	1.75879	0.582064	3.46336	1.20737	10.1583	0.834189	6.03724	0.785585	4.39876	1.16289	8.88588	0.5908	3.83028
	ZEB1	16.6682	30.7469	18.7523	32.411	26.2381	49.3874	25.5232	63.5016	23.4337	52.1357	23.203	57.5142	23.1851	43.6252
	ZHX2	30.5086	45.9687	27.6111	43.9116	30.5842	47.9172	29.3044	43.5457	32.0741	38.5231	26.1629	49.2371	26.4339	41.0934
	ZNF219	0.893032	1.21299	1.35802	1.30699	0.724461	2.07183	1.33464	1.56528	1.04741	1.80586	1.00433	1.82595	1.40301	1.88273
	ZNF296	3.49742	3.33555	3.42722	3.33267	3.86336	2.07183	3.22524	2.01248	4.88756	2.8245	4.17557	1.82595	3.76581	2.33716
	ZNF318	87.8795	65.3144	65.3094	45.4145	143.987	86.0104	97.366	59.5889	76.6721	45.0979	160.042	76.6856	104.923	66.1519
	ZNF385C	3.27418	4.30587	5.49643	3.07129	4.50723	2.40598	4.39297	1.90068	4.88756	2.17628	4.22843	1.33905	4.28268	3.57061
	ZNF485	3.64624	3.15362	4.8498	3.20198	4.02433	2.6733	4.89342	2.90687	4.05844	2.7782	4.80982	2.98231	4.7257	2.66175
	ZNF692	5.65533	4.79103	7.37164	5.8811	9.49727	5.14601	6.45038	4.13666	10.3423	5.23219	9.88382	4.56471	7.97455	6.23226
	ZNF704	3.27418	6.18585	3.75054	6.4692	1.36834	5.14601	3.67009	13.5278	0.305566	4.07464	1.58572	11.016	2.58441	5.97258

## Sheet: Figure 6
b	HD	MKD		HD	MKD
	24.4	30.6		7.5	3.2
	26	30		5.3	2
	26	27		6.13	2.1
c	HD	MKD	MKD + GGPP
	5.5	1.8	3.4
	4.8	3.2	5.1
	4.01	2.1	2.96
	5.2	2.9	4.1
d		HD			MKD
	B10	12	8.45	9.9	4.5	4.2	5.1
	Trans	7.5	4.6	5.9	1.9	2.4	2.1
	Naive	2.29	1.49	2.1	0.68	0.7	0.5
	CD27+	9.6	5.6	6	4.3	4	3.6
	CD27-	3.8	1.84	2	1.6	1.2	1.5
e	HD	MKD	MKD + GSK3i
	4.8	3.2	4.8
	4.01	2.1	9.5
	5.5	3.3	5.2
f	Naive	Mem	Naive	Mem
	278	994	82.7	427
	204	689	109	514
g	HD	MKD
	35.8974	1.72414
	47.8	15.5
	40.1	10.3
	42.0074	14.8148

## Sheet: S Fig 2
b	- - - -	+ - - -	- + - -	+ + - -	- - + -	+ - + -	- - - +	+ - - +
	0.18	2.8	0.12	2.03	0.3	1.87	0.16	3.1
	0.2	3.34	0.6	3	0.56	4.11	0.72	4
	0.11	3.47	0.76	4.29	0.29	3.6	0.31	2.32
	0.1	4.2	0.5	4.8	0.6	3.8	0.3	3.9
ci	0	100	10	1	0.1	0.01
	10.1	3.54	5.45	8.29	8.04	10.5
	12.7	2.63	2.94	1.72	7.49	9.05
	14	2.13	9.24	3.4	10.1	15.4
	13.5	8.47	6.78	6.1	9.9	12.8
	19	8.12	6.94	8.48	10.2	20.9
	12.1	6.24	6.33	7	11	9.59
cii	0	100	10	1	0.1	0.01
	38.5	32.9	33	34.1	39.7	36.9
	42.6	28.3	27.5	34.6	40.9	45.3
	39.1	30.6	38	36.7	36.3	38.9
	27.8	25.8	25.3	21	28.2	33.8
	39.8	34.6	25.7	27.7	37.9	39.2
	21.8	18	24.9	16	24.9	19.8
ciii	0	100	10	1	0.1	0.01
	71.5	72	76.6	73.8	81.3	72.5
	72.8	74.9	77.1	76	71.5	77.3
	76.6	79.6	81	77.7	74.5	75.9

## Sheet: S Fig 3
a	- -	+ -	+ +
	326	86	206
	306	86	248.5
	388.5	93.5	271
	450	100	340
b	AT	IL-10+
	0	2.34	2.64
	0.15	2.3	2.5
	0.3	2.16	2.53
	0.6	1.55	1.43
	1.25	1.43	1.16
	2.5	0.79	0.59
	5	0.86	0.42
	10	0.65	0.5
	20	0.7	0.4
c	- -	+ -	+ +
	85.2353	69.3529	79.9412
	53.4706	29.6471	64.9412
	109.059	114.353	112.588
d	- -	+ -	+ +
	2.56	1.87	4
	1.05	1.88	1.17
	4.19	5.86	4.17
	5.08	8.5	6.58
	2.97	2.53	1.44
	2.81	2.85	3.3
	2.44	4.19	2.95

## Sheet: S Fig 4
b	Bulk	B10	Tran	Naive	Mem
	1.71	4.85	3.27	1.95	2.77
	1.05	2.5	3.8	0.6	2.6
	2.95	7.52	4.5	1.67	6.5
	2.55	8.2	9.6	2.4	2.5
	1.7	4.8	3	1.67	1.9
	3.5	11.9	7.7	2.29	8
di	- -	+ -	+ +
	5.17	6.19	6.8
	4.95	2.92	3.3
	6.38	6.18	7.96
	3.88	3	3.33
	5.23	5.42	5.29
	5.23	5.18	5.63
dii	- -	+ -	+ +
	20.9	23.5	21
	25.9	23.9	24.6
	30.1	29.1	28.1
	27.6	28	25.3
diii	- -	+ -	+ +
	64.3	64.6	65.9
	42.8	39.7	40.3
	56.9	55.9	57.3
	59.7	59.4	59.8
	34.3	37.4	36
	73.2	77	74.4
div	- -	+ -	+ +
	3.88	1.89	3.48
	1.2	2	1.56
	2.56	3.69	3.76
	1.17	1.13	1.13
	3.09	2.08	2.37
	0.8	0.76	0.98
dv	- -	+ -	+ +
	0.25	0.31	0.56
	0.48	0.52	0.4
	0.84	0.64	0.69
	0.084	0.11	0.14
	1.11	0.92	1
	0.19	0.25	0.32
dvi	- -	+ -	+ +
	65.3	58.5	60.8
	68.4	63.6	70.7
	80.5	76.8	78.7
	81.7	81.6	77.4
	64.6	65.2	69
	79.1	76.8	78.8
	83.3	83.8	85.2
	85.4	83.5	86
e	- -	+ -	+ +
	21.4	21.6	20.8
	25.9	27.8	29
	30.5	31.6	34

## Sheet: S Fig 5
a	-	GGTi
	538.3	172.7
	692.7	0
	563.3	0
	450	53
	283	55
	530	23
b	- -	+ -	+ 0.5	+ 5	+ 10
	0.088	5.2	4.71	2.31	1.78
	0.078	6.48	6.21	2.33	2.36
	0.039	6.77	2.66	1.4	2.32
ci	+ - -	+ + -	+ - +
	74.3	72	57
	78	77	62
	88.2	78	64
cii	+ - -	+ + -	+ - +
	32	33	22
	26	28	18
	26	26	19
ciii	+ - -	+ + -	+ - +
	70.3	71.3	73
	78	78	68
	78	78	67
civ	- - -	+ - -	+ - 5	+ + -
	14.0714	1455.29	1442.36	1426.93
	0	1273.57	1414.07	1279.79
	0	1207.36	855.714	1143.93
d	- -	+ -	+ 0.1	+ 1	+ 10
	0.088	5.2	6.43	6	4.88
	0.078	6.48	7.91	7.15	5.67
	0.039	6.77	8.25	7.68	8.62
e	- -	+ -	+ +
	656.667	43.3333	623.333
	290	0	223.333
	201	17	207
	355	21.3	284.333
f	- - -	+ - -	+ + -	+ + 1	+ + 5	+ + 10
	0.088	5.2	2.15	2.12	1.51	1.7
	0.078	6.48	2.75	3.1	2.84	2.97
	0.039	6.77	2.95	3.32	2.76	2.64

[truncated: 3 more sheets: S Fig 6, S Fig 7, S Fig 8]
